# Supplementary material for: Speed breeding short-day crops by LED-controlled light schemes
Source: Theor Appl Genet. 2020 May 12;133(8):2335–42. doi: 10.1007/s00122-020-03601-4 (PMC7360641; doi:10.1007/s00122-020-03601-4)
Supplement: Supplementary file 2 — Supplementary file2 (XLSX 65 kb) [file 122_2020_3601_MOESM2_ESM.xlsx]

## Sheet: Tabelle2
Exp	Cha	Light						Illu	Int	Geno	Fl	Sd fl	He20	Sd he20	He27	Sd he27	Fl exp	He20 exp	He27 exp	notes
		UV	450	530	630	670	FR	[h]	[µmol/(m²s)]		[days]		[cm]		[cm]		[days]	[cm]	[cm]
1.1	eco							24	332	Aires	28.33	0.58					33.1614
								24	332	Amphor	27.4	0.58
								24	332	ESSenator	31.3	0
								24	332	Josefine	40	0
								24	332	Merlin	36.1	3.06
								24	332	Onix	40	0
								24	332	Sponsor	29	1.41
1.2	eco							12	332	Aires	30.5	0.71					31.62
								12	332	Amphor	26.67	1.15
								12	332	ESSenator	27	0
								12	332	Josefine	40	0
								12	332	Merlin	26.67	0.57
								12	332	Onix	40	0
								12	332	Sponsor	30.5	2.12
6.1	eco							12	332	Amphor	23.3333	0.57735					26.5333
								12	332	ESSenator	23.6667	0.57735
								12	332	Josefine	30.3333	1.52753
								12	332	Merlin	22.6667	0.57735
								12	332	Onix	32.6667	0.57735
6.2	eco							18	332	Amphor	27.3333	1.1547					30.8
								18	332	ESSenator	23.6667	0.57735
								18	332	Josefine	35.6667	0.57735
								18	332	Merlin	27.3333	1.1547
								18	332	Onix	40	0
7.1	day							12	1059	2	33	0					27.3333
								12	1059	Aires	28.3333	0.57735
								12	1059	Amphor	23.6667	2.08167
								12	1059	ESSenator	22.3333	1.52753
								12	1059	Josefine	24.6667	1.52753
								12	1059	Merlin	26.6667	2.51661
								12	1059	Onix	32.6667	2.08167
								12	1059	Sponsor	27.3333	2.08167
7.2	day		N					12	835	2	40	0					36.2917			N = light at night
			N					12	835	Aires	29.6667	0.57735								N = light at night
			N					12	835	Amphor	40	0								N = light at night
			N					12	835	ESSenator	27.3333	0.57735								N = light at night
			N					12	835	Josefine	40	0								N = light at night
			N					12	835	Merlin	40	0								N = light at night
			N					12	835	Onix	40	0								N = light at night
			N					12	835	Sponsor	33.3333	1.52753								N = light at night
9.1	eco							12	805.53	2	26.3333	0.57735					25.0833
								12	805.53	Aires	25.6667	1.1547
								12	805.53	Amphor	24.3333	2.3094
								12	805.53	ESSenator	24.6667	2.88675
								12	805.53	Josefine	23.6667	0.57735
								12	805.53	Merlin	23.6667	0.57735
								12	805.53	Onix	26.6667	1.52753
								12	805.53	Sponsor	25.6667	2.08167
9.2	eco							12	777.85	2	26	0					25.125
								12	777.85	Aires	26.6667	2.3094
								12	777.85	Amphor	22.6667	1.52753
								12	777.85	ESSenator	22.6667	0.57735
								12	777.85	Josefine	24.6667	1.52753
								12	777.85	Merlin	24.6667	0.57735
								12	777.85	Onix	26	1.73205
								12	777.85	Sponsor	27.6667	0.57735
10	day							12	935	2	26.6667	0.57735	29	2			25.3542	29.8333
								12	935	Aires	24.3333	2.08167	30	1.73205
								12	935	Amphor	24.6667	1.52753	26.3333	1.52753
								12	935	ESSenator	25	0	33	0
								12	935	Josefine	24	2	34.3333	4.16333
								12	935	Merlin	25.3333	2.08167	32.3333	2.08167
								12	935	Onix	26.5	0.707107	33	1.41421
								12	935	Sponsor	26.3333	1.52753	20.6667	0.57735
11	day							12	835	Aires	27.1667	0.752773					26.5524
								12	835	Amphor	25.3333	1.50555
								12	835	ESSenator	26	0
								12	835	Josefine	25.2	1.30384
								12	835	Merlin	27.1667	0.752773
								12	835	Onix	28	0
								12	835	Sponsor	27	2.09762
12.1	eco							12	555.64	2	40	0			66.8333	0.288675	28.7917		52.2917
								12	555.64	Aires	27	1.73205			51.8333	6.52559
								12	555.64	Amphor	23.6667	0.57735			43.6667	6.93421
								12	555.64	ESSenator	24.6667	0.57735			47.6667	10.0167
								12	555.64	Josefine	27.3333	1.52753			68.5	2.5
								12	555.64	Merlin	25	0			53.1667	3.81881
								12	555.64	Onix	34	3.60555			55.5	7.36546
								12	555.64	Sponsor	28.6667	2.3094			31.1667	1.25831
12.2	eco							12	556.84	2	32.6667	1.52753			74.1667	12.5731	25.5833		51.8958
								12	556.84	Aires	24.3333	0.57735			73	6.245
								12	556.84	Amphor	24	1			42	11.1355
								12	556.84	ESSenator	22.6667	2.08167			75.6667	18.9297
								12	556.84	Josefine	24.6667	0.57735			55	17.1974
								12	556.84	Merlin	24.3333	1.1547			43.1667	10.6105
								12	556.84	Onix	27.6667	1.52753			31.6667	0.57735
								12	556.84	Sponsor	24.3333	0.57735			20.5	0.866025
13	day							24	736	2	35	#N/A					35
								24	736	Aires	35	#N/A
								24	736	Amphor	35	#N/A
								24	736	ESSenator	35	#N/A
								24	736	Josefine	35	#N/A
								24	736	Merlin	35	#N/A
								24	736	Onix	35	#N/A
								24	736	Sponsor	35	#N/A
17.1	day							12	420.9	2	26	2					23.6708
								12	420.9	Aires	23	0.707107
								12	420.9	Amphor	24	1.78885
								12	420.9	ESSenator	22	1
								12	420.9	Josefine	22.1667	1.16905
								12	420.9	Merlin	23	1.58114
								12	420.9	Onix	24.6	1.14018
								12	420.9	Sponsor	24.6	1.51658
17.2	day							12	430.7	2	24.6	1.51658					24.275
								12	430.7	Aires	23.8	1.09545
								12	430.7	Amphor	24	0.707107
								12	430.7	ESSenator	23	0.707107
								12	430.7	Josefine	25.2	1.09545
								12	430.7	Merlin	24.2	1.09545
								12	430.7	Onix	25.4	0.894427
								12	430.7	Sponsor	24	0.707107
19	eco							12	332	2	25.8	1.48324	39	7.4162			23.9187	34.0875
								12	332	Aires	22.8	0.447214	35.3	2.04939
								12	332	Amphor	23.2	0.447214	34.2	0.758288
								12	332	ESSenator	23	1	54.7	4.05586
								12	332	Josefine	24.8	2.16795	27.1	2.35584
								12	332	Merlin	23.2	1.30384	34	1.76777
								12	332	Onix	23.8	0.447214	31	1
								12	332	Sponsor	24.75	0.957427	17.4	1.14018
20	day							12	326	2	29	#N/A	31.4	5.04232			25.9	30.175
								12	326	Aires	24.6	0.894427	32.7	0.908295
								12	326	Amphor	22.8	0.83666	30.1	1.08397
								12	326	ESSenator	23.4	0.547723	41.4	5.6943
								12	326	Josefine	28.2	1.30384	26.1	1.78185
								12	326	Merlin	23	1	32.3	2.16795
								12	326	Onix	29.8	1.30384	27.1	2.21923
								12	326	Sponsor	26.4	1.51658	20.3	1.35093
24	day							10	839	Aires	22	1	21	2.3184			22.4667	23.3667
								10	839	Amphor	22.4	0.894427	24.8	2.61247
								10	839	ESSenator	20.8	1.09545	25.7	1.95576
								10	839	Josefine	22.8	1.09545	23.8	3.34664
								10	839	Merlin	23	1	22.6	2.27486
								10	839	Onix	23.8	0.447214	22.3	2.86356
27.1	day							8	420.9	2	25.5	1.29099	22.75	4.03113			24.1	19.1875
								8	420.9	Aires	23.8	0.83666	19.6	0.547723
								8	420.9	Amphor	24.6	0.547723	18.6	1.51658
								8	420.9	ESSenator	23.2	0.83666	23.2	2.86356
								8	420.9	Josefine	23.5	1.04881	19.25	1.29422
								8	420.9	Merlin	23.6	0.894427	20.6	1.14018
								8	420.9	Onix	24.6	0.547723	16.8	0.758288
								8	420.9	Sponsor	24	0	12.7	1.09545
27.2	day							8	736.43	2	25	1.41421	23.3333	4.85627			23.9167	24.1
								8	736.43	Aires	24.8	0.447214	23.3	1.95576
								8	736.43	Amphor	22.8	0.447214	26.8	1.30384
								8	736.43	ESSenator	22.8	0.83666	28.1	2.27486
								8	736.43	Josefine	23.5	1.04881	25.1667	1.88856
								8	736.43	Merlin	24	0.707107	26.6	1.19373
								8	736.43	Onix	24.8333	0.752773	23	1.22474
								8	736.43	Sponsor	23.6	0.894427	16.5	1.45774
29.1	eco							12	555.64	2	24	1.41421	42.625	3.94493			22.8917	39.4094
								12	555.64	Aires	22.8	0.83666	35.9	1.24499
								12	555.64	Amphor	22.2	0.83666	43.4	2.74773
								12	555.64	ESSenator	23	1.73205	41.9	3.3053
								12	555.64	Josefine	23	0.707107	42	2.42384
								12	555.64	Merlin	22.2	0.83666	43.6	2.27486
								12	555.64	Onix	23.3333	1.0328	38.75	2.97909
								12	555.64	Sponsor	22.6	0.894427	27.1	4.69574
29.2	eco							12	556.84	2	24	1	38.3	8.27345			22.5104	32.6552
								12	556.84	Aires	22.4	0.547723	34.8	1.92354
								12	556.84	Amphor	22.2	0.447214	29.8	5.21536
								12	556.84	ESSenator	22.25	0.5	43.375	3.42479
								12	556.84	Josefine	21.8333	0.408248	32.6667	4.37798
								12	556.84	Merlin	21.8	0.83666	33.7	1.85742
								12	556.84	Onix	22.6	0.894427	31.3	3.05369
								12	556.84	Sponsor	23	0.707107	17.3	1.92354
30.1	eco							10	556.84	2	24	1	31.3333	4.64579			22.6938	24.3927
								10	556.84	Aires	22	0	25.7	1.71756
								10	556.84	Amphor	22.6	1.14018	21.3	1.64317
								10	556.84	ESSenator	23	2	31.3333	5.00833
								10	556.84	Josefine	22.4	0.894427	22.7	2.07966
								10	556.84	Merlin	21.8	1.30384	26.9	2.67862
								10	556.84	Onix	23.25	0.957427	21.875	1.65202
								10	556.84	Sponsor	22.5	0.707107	14	2.64575
30.2	eco							10	582.17	2	24	1.41421	27.5	2.82843			22.8688	21.2292
								10	582.17	Aires	22.5	1	20.5	4.33013
								10	582.17	Amphor	23.2	1.92354	19.6	2.48495
								10	582.17	ESSenator	22	#N/A	26.75	5.3033
								10	582.17	Josefine	23.5	1.91485	20.3	2.51496
								10	582.17	Merlin	21.6	0.547723	24.1	0.894427
								10	582.17	Onix	23.4	0.547723	18.8333	2.65832
								10	582.17	Sponsor	22.75	0.5	12.25	1.50831
33.1	eco							10	555.13	2	24.5	0.707107	47	1.41421			23.7688	34.8594
								10	555.13	Aires	23.4	0.547723	33.6	2.98747
								10	555.13	Amphor	24.25	1.25831	27.375	5.39096
								10	555.13	ESSenator	22.8	0.447214	57.8	7.52994
								10	555.13	Josefine	23.2	0.447214	34.4	2.5836
								10	555.13	Merlin	23.2	1.30384	31.7	2.90689
								10	555.13	Onix	24.8	0.447214	29.5	3.18198
								10	555.13	Sponsor	24	0.632456	17.5	2.14476
33.2	eco							10	556.84	2	24.3333	0.57735	48.1667	3.75278			23.6167	37.1333
								10	556.84	Aires	22.8	0.447214	38.6	3.57771
								10	556.84	Amphor	24	1.58114	29.6	4.57439
								10	556.84	ESSenator	23	0	59.2	8.228
								10	556.84	Josefine	23.4	0.894427	35.9	2.40832
								10	556.84	Merlin	23.2	0.83666	32.3	2.65989
								10	556.84	Onix	24.2	0.447214	33.9	2.88097
								10	556.84	Sponsor	24	0	19.4	2.07364
35.1	rel							10	708.52	2	25.5	0.707107	22.25	3.88909			24.0979	20.6104
								10	708.52	Aires	23.2	0.83666	21.7	1.20416
								10	708.52	Amphor	23.75	0.957427	18.75	2.39792
								10	708.52	ESSenator	23.1667	0.752773	30.8333	2.94392
								10	708.52	Josefine	24.1667	0.983192	18.25	1.8097
								10	708.52	Merlin	24	0	21	0.935414
								10	708.52	Onix	24.6	0.894427	19.2	1.78885
								10	708.52	Sponsor	24.4	0.894427	12.9	1.08397
35.2	rel							10	797.75	2	24	#N/A	34	#N/A			24.05	21.8083
								10	797.75	Aires	24.2	0.447214	21.2	1.82346
								10	797.75	Amphor	23.4	0.547723	18	1.27475
								10	797.75	ESSenator	23.5	1.04881	28.25	4.71964
								10	797.75	Josefine	24.5	0.83666	19.4167	2.05953
								10	797.75	Merlin	24	0	21.5	1.5
								10	797.75	Onix	24.8	0.447214	19.1	2.5836
								10	797.75	Sponsor	24	0.707107	13	0.935414
36.1	eco							10	555.13	2	25	#N/A	31.5	#N/A			23.8604	24.3417
								10	555.13	Aires	23.4	0.547723	25.5	1.36931
								10	555.13	Amphor	23.4	1.14018	20.6	1.74642
								10	555.13	ESSenator	23.3333	0.516398	36.5833	4.39792
								10	555.13	Josefine	24	1.58114	20.4	1.98116
								10	555.13	Merlin	23	1.22474	25.4	2.21923
								10	555.13	Onix	24	0.816497	22.25	1.65831
								10	555.13	Sponsor	24.75	0.5	12.5	0.790569
36.2	eco							10	556.84	2	25	0	27	1.41421			24.5417	22.7083
								10	556.84	Aires	24.8	1.30384	21.3	5.29858
								10	556.84	Amphor	24.2	0.83666	19.5	2.82843
								10	556.84	ESSenator	23.3333	0.816497	34.1667	4.70815
								10	556.84	Josefine	24.6	0.547723	19.9	1.43178
								10	556.84	Merlin	23.8	0.83666	24.2	2.07966
								10	556.84	Onix	24.8	1.09545	20.5	1.84391
								10	556.84	Sponsor	25.8	0.447214	15.1	3.20936
37.1	eco							10	555.13	2	23.75	0.957427	30.65	2.79106			23.8146	24.2958
								10	555.13	Aires	23.4	1.14018	24.9	2.19089
								10	555.13	Amphor	24.8	1.09545	22.5	1
								10	555.13	ESSenator	23	1	34	3.39116
								10	555.13	Josefine	24.1667	0.752773	21.9167	1.59426
								10	555.13	Merlin	23.4	1.14018	24	1.36931
								10	555.13	Onix	24.2	0.83666	21.2	2.16795
								10	555.13	Sponsor	23.8	0.447214	15.2	1.30384
37.2	eco							10	556.84	2	24	1.41421	32.5	0			23.9958	23.6708
								10	556.84	Aires	23.6	0.547723	23.1	2.13307
								10	556.84	Amphor	23.8	1.30384	22.2	2.46475
								10	556.84	ESSenator	23.8	0.447214	32.9	3.38009
								10	556.84	Josefine	24.1667	0.752773	20.1667	2.25093
								10	556.84	Merlin	23.4	0.894427	24	0.790569
								10	556.84	Onix	24.8	0.83666	20.4	1.85068
								10	556.84	Sponsor	24.4	0.894427	14.1	0.65192
38.1	rel							10	631.44	2	24.5	1.91485	16	4.63681			23.7875	15.2219
								10	631.44	Aires	23.4	0.894427	17.8	2.07966
								10	631.44	Amphor	23.6	0.547723	14.7	0.447214
								10	631.44	ESSenator	23.2	1.30384	19.8	2.97069
								10	631.44	Josefine	24	0	13.875	2.05649
								10	631.44	Merlin	23.6	0.894427	15.6	1.29422
								10	631.44	Onix	24	0.707107	13.6	0.547723
								10	631.44	Sponsor	24	1.22474	10.4	0.894427
38.2	rel							10	649.51	2	24.5	1.73205	16.5	4.20317			23.5625	15.6113
								10	649.51	Aires	23	0	17.4	0.821584
								10	649.51	Amphor	23.2	0.83666	14.3	1.35093
								10	649.51	ESSenator	23	0	20.89	2.64773
								10	649.51	Josefine	23.6	0.547723	14.7	0.570088
								10	649.51	Merlin	23.4	0.894427	16	1.45774
								10	649.51	Onix	24.2	0.83666	14.3	0.67082
								10	649.51	Sponsor	23.6	0.894427	10.8	0.570088
40.1	eco							10	555.13	2	30.25	0.957427	30.8	2.46475			25.9563	24.8125
								10	555.13	Aires	25.8	0.447214	23.6	1.34164
								10	555.13	Amphor	23.8	0.83666	23.5	1.62019
								10	555.13	ESSenator	23.4	0.547723	38.5	3.33542
								10	555.13	Josefine	25.4	0.547723	23.3	0.83666
								10	555.13	Merlin	24	1	23.3	1.25499
								10	555.13	Onix	27.2	1.09545	21.3	1.98746
								10	555.13	Sponsor	27.8	0.447214	14.2	0.570088
40.2	eco							10	556.84	2	28	0	31.8	2.38747			25.125	24.6125
								10	556.84	Aires	25.6	0.894427	23.2	2.84165
								10	556.84	Amphor	23.4	0.547723	23.4	5.12835
								10	556.84	ESSenator	22.8	0.83666	40.5	4.1833
								10	556.84	Josefine	24.6	0.894427	21.8	1.44049
								10	556.84	Merlin	24	0.707107	22.1	0.961769
								10	556.84	Onix	26.4	1.34164	21.1	1.67332
								10	556.84	Sponsor	26.2	1.30384	13	1.76777
42.1	rel							10	619.69	2	26.6	0.547723	21.5	1.87083	35	2.82843	23.925	16.6125	26.7875	different R:B ratio
								10	619.69	Aires	23.2	0.447214	16.2	0.908295	27.4	2.32916				different R:B ratio
								10	619.69	Amphor	23.2	0.83666	16.7	2.16795	24.5	3.75832				different R:B ratio
								10	619.69	ESSenator	22.6	0.547723	23.1	1.51658	47	6.45174				different R:B ratio
								10	619.69	Josefine	23.8	0.83666	15.1	1.38744	22.5	1.41421				different R:B ratio
								10	619.69	Merlin	23.4	0.547723	15.5	1.36931	21.8	1.30384				different R:B ratio
								10	619.69	Onix	24.8	1.30384	14.1	1.67332	21.5	3.67423				different R:B ratio
								10	619.69	Sponsor	23.8	0.83666	10.7	0.447214	14.6	0.547723				different R:B ratio
42.2	rel							10	626.62	2	25.8	0.447214	25.5	0.707107	44.2	3.01247	23.9312	18.8094	32.1469	different R:B ratio
								10	626.62	Aires	23.8	1.30384	17.8	3.03315	29.9	3.07002				different R:B ratio
								10	626.62	Amphor	23.2	0.447214	18.1	1.67332	27.6	2.60768				different R:B ratio
								10	626.62	ESSenator	22.8	0.447214	26.2	1.35093	61	3.79144				different R:B ratio
								10	626.62	Josefine	24	1.22474	17.5	1	26.9	2.50998				different R:B ratio
								10	626.62	Merlin	23	1.22474	17.4	1.63554	24.9	2.72489				different R:B ratio
								10	626.62	Onix	24.25	0.5	16.875	0.629153	27.375	3.03795				different R:B ratio
								10	626.62	Sponsor	24.6	0.894427	11.1	1.29422	15.3	2.58844				different R:B ratio
43.1	bbone							10	1161.74	2	23.25	0.5	18.4	1.63554	35.4	2.43413	21.2812	16.8625	33.375
								10	1161.74	Aires	20.4	0.547723	16.9	1.24499	32.2	1.09545
								10	1161.74	Amphor	20.6	0.547723	17.1	0.65192	31.8	1.44049
								10	1161.74	ESSenator	20.8	0.447214	17.9	1.43178	35.9	1.74642
								10	1161.74	Josefine	21.8	1.48324	17.3	1.15109	37.7	1.25499
								10	1161.74	Merlin	20.6	0.547723	17.9	1.43178	36.2	1.78885
								10	1161.74	Onix	21.2	1.09545	17.2	0.83666	35.6	2.60768
								10	1161.74	Sponsor	21.6	0.894427	12.2	1.20416	22.2	1.95576
43.2	bbone							10	1163.8	2	22.6	0.547723	22.4	1.81659	43	9.99375	21.6	18.0719	33.7656
								10	1163.8	Aires	22	1.22474	18.6	1.51658	32.2	5.63028
								10	1163.8	Amphor	20.4	0.547723	19.2	1.35093	32.1	2.5593
								10	1163.8	ESSenator	20.6	0.894427	24	2.62202	55.2	13.1748
								10	1163.8	Josefine	22	0.816497	15.375	1.97379	28.125	3.83786
								10	1163.8	Merlin	20.8	0.447214	19.3	1.20416	31.8	1.44049
								10	1163.8	Onix	22.2	0.83666	15.2	2.61247	29.3	5.35724
								10	1163.8	Sponsor	22.2	1.30384	10.5	1.87083	18.4	4.3359
43.3	bbone							10	1166.17	2	23	0	22	1.27475	37.4	1.55724	21.2667	19.9448	37.3625
								10	1166.17	Aires	21.4	0.547723	20.1	0.74162	39.2	2.56418
								10	1166.17	Amphor	20.2	0.447214	20.6	2.07364	34.3	1.5248
								10	1166.17	ESSenator	21	0	26.875	1.65202	58	2.12132
								10	1166.17	Josefine	21.3333	0.516398	19.0833	3.35286	38	8.68332
								10	1166.17	Merlin	20.8	0.447214	20	1.1726	34.2	1.15109
								10	1166.17	Onix	21.2	0.447214	18.7	2.4135	34.7	2.53969
								10	1166.17	Sponsor	21.2	0.83666	12.2	1.15109	23.1	2.07364
45.1	rel							10	635.13	2	24	0	34.5	2.78388	72.9	9.31665	24	21.2625	39.5875	different R:B ratio
								10	635.13	Aires	24.2	0.447214	21.8	1.48324	40.2	5.25119				different R:B ratio
								10	635.13	Amphor	23.4	0.547723	17.5	0.866025	26.5	1.5				different R:B ratio
								10	635.13	ESSenator	23.8	0.447214	29.7	2.79732	72.5	4.06202				different R:B ratio
								10	635.13	Josefine	24.4	0.547723	17.7	1.48324	30.1	2.07364				different R:B ratio
								10	635.13	Merlin	22.8	0.447214	19.3	1.85742	27.2	2.58844				different R:B ratio
								10	635.13	Onix	24.8	0.447214	16.6	1.51658	27.7	4.71169				different R:B ratio
								10	635.13	Sponsor	24.6	1.14018	13	1.76777	19.6	3.18983				different R:B ratio
45.2	rel							10	636.17	2	24.8	1.09545	20.4	1.88414	35.6	6.33838	24.4437	15.1781	23.8312	different R:B ratio
								10	636.17	Aires	24.2	0.447214	16.3	1.15109	24.7	2.38747				different R:B ratio
								10	636.17	Amphor	24	0	14	0.707107	19.6	0.547723				different R:B ratio
								10	636.17	ESSenator	24.4	0.894427	17.5	1.1726	34.8	4.64489				different R:B ratio
								10	636.17	Josefine	24.8	0.447214	13.5	1.36931	21	1.76777				different R:B ratio
								10	636.17	Merlin	24	0.707107	14.3	1.09545	19	1.87083				different R:B ratio
								10	636.17	Onix	24.75	0.5	14.125	1.10868	20.75	1.19024				different R:B ratio
								10	636.17	Sponsor	24.6	0.547723	11.3	0.758288	15.2	0.908295				different R:B ratio
46.1	eco							10	555.13	2	23.6923	0.630425	26.5	2.94392	44.6923	5.37563	23.7527	24.4121	45.5275
								10	555.13	ESSenator	22.9231	0.493548	30.3077	2.84706	65.4615	7.89109
								10	555.13	Josefine	24.6429	1.64584	16.4286	2.02729	26.4286	3.13085
46.2	eco							10	556.84	2	23.2308	0.438529	28.6538	3.0303	47.5385	7.40062	23.6777	24.8187	44.7546
								10	556.84	ESSenator	23.2308	0.438529	30.2308	3.96135	62.1538	8.70676
								10	556.84	Josefine	24.5714	1.65084	15.5714	2.26051	24.5714	3.34467
48	gk_panel							10	1511.68	2	24.2	0.447214	20.5	0.935414	30.9	2.24722	22.975	16.2281	24.1656
								10	1511.68	Aires	22.4	1.51658	17.9	1.24499	26.9	2.5593
								10	1511.68	Amphor	22	1	14.8	1.15109	19.9	2.74773
								10	1511.68	ESSenator	22.4	0.547723	19.9	2.38223	37.7	5.0324
								10	1511.68	Josefine	23.8	2.16795	14.8	4.30987	22.3	11.0657
								10	1511.68	Merlin	23	0.707107	16.2	1.64317	20.7	1.48324
								10	1511.68	Onix	24	0.816497	14.125	1.37689	20.625	2.05649
								10	1511.68	Sponsor	22	0.707107	11.6	1.08397	14.3	1.78885
50.1	bbone							10	583.09	2			20	1.1726	39	2.15058		15.5375	29.1375
								10	583.09	Aires			16.6	1.14018	31.9	1.38744
								10	583.09	Amphor			14.8	0.83666	24.6	2.43413
								10	583.09	ESSenator			18.2	0.83666	42.9	2.5593
								10	583.09	Josefine			13.4	1.14018	24.9	2.40832
								10	583.09	Merlin			16.1	1.0247	28.9	7.13618
								10	583.09	Onix			14.5	1.41421	24.9	2.48495
								10	583.09	Sponsor			10.7	0.758288	16	2.26385
50.2	bbone							10	874.63	2			18.8	1.25499	35.3	1.64317		14.675	27.4
								10	874.63	Aires			15.5	1.58114	29.1	2.53476
								10	874.63	Amphor			13.5	0.5	23.8	0.758288
								10	874.63	ESSenator			17.5	1.58114	40	3.22102
								10	874.63	Josefine			13.8	0.758288	25.7	1.78885
								10	874.63	Merlin			14.9	1.08397	24.1	1.67332
								10	874.63	Onix			13.4	0.821584	25.2	1.82346
								10	874.63	Sponsor			10	0.935414	16	1.5411
50.3	bbone							10	1166.17	2			18.5	1	32.8	1.30384		14.3125	26.85
								10	1166.17	Aires			14.7	1.30384	30.3	2.70647
								10	1166.17	Amphor			13.1	1.51658	24.8	2.86356
								10	1166.17	ESSenator			17.5	1.73205	33.9	1.67332
								10	1166.17	Josefine			12.9	0.547723	24.6	2.77038
								10	1166.17	Merlin			14.2	0.447214	23.7	1.56525
								10	1166.17	Onix			13.8	0.758288	26.4	2.30217
								10	1166.17	Sponsor			9.8	0.273861	18.3	1.09545
53.1	eco							10	555.13	2	24.6364	0.80904	22.1364	2.39886	38.5	2.13307	24.2788	22.1899	46.7389
								10	555.13	ESSenator	23.6667	0.651339	25.5	3.23335	67.0833	12.4879
								10	555.13	Josefine	24.5333	1.50555	18.9333	2.20281	34.6333	4.28647
53.2	eco							10	556.84	2	25.0909	0.831209	21.0909	2.70017	37	3.18591	24.4091	21.3598	45.0814
								10	556.84	ESSenator	23.6364	0.80904	23.8636	1.95052	64.1818	10.2647
								10	556.84	Josefine	24.5	0.894427	19.125	1.5	34.0625	3.16162
58	gk_rail							10	493	2	23.25	0.5	31.125	3.19831	68.5	12.9293	23.2875	24.525	46.5531
								10	493	Aires	23.25	0.5	25.375	1.10868	51.625	6.52399
								10	493	Amphor	22.8	1.78885	23.7	2.16795	38.3	3.73497
								10	493	ESSenator	22.8	0.447214	32.8	2.68328	81.6	11.5401
								10	493	Josefine	23.4	0.547723	23.4	1.71026	38.8	5.26308
								10	493	Merlin	23	0.707107	23.4	1.71026	38.2	5.36889
								10	493	Onix	23.8	0.83666	21.2	1.78885	36	5.4658
								10	493	Sponsor	24	0.707107	15.2	0.83666	19.4	2.88097
63.1	eco							16	555.13	2	40	0	45.5	4.02078	77.75	7.58837	30.9167	39.976	72.0354
								16	555.13	Aires	26.4	1.81659	37.8	4.86826	65.4	16.772
								16	555.13	Amphor	27.2	2.38747	38.9	2.5836	67.8	4.81664
								16	555.13	ESSenator	22.4	0.547723	54.8	11.4379	116.2	11.4543
								16	555.13	Josefine	36.3333	2.87518	40.0833	7.01011	71.3333	8.23812
								16	555.13	Merlin	26.6	2.60768	38.4	2.67862	68	3.67423
								16	555.13	Onix	40	0	36.125	2.95452	62	4.32049
								16	555.13	Sponsor	28.4	2.79285	28.2	2.84165	47.8	3.70135
63.2	eco							16	572.26	2	40	0	36.3333	0.763763	63.6667	2.3094	36.7375	32.8292	59.5958
								16	572.26	Aires	40	0	31.9	3.36155	52.4	1.51658
								16	572.26	Amphor	28.2	1.92354	32	3.22102	62.4	3.78153
								16	572.26	ESSenator	31.4	2.50998	34.9	6.0663	67.4	3.04959
								16	572.26	Josefine	38.5	3.67423	34.5	2.02485	62.5	2.34521
								16	572.26	Merlin	35.8	3.42053	32.9	3.17017	61.8	2.28035
								16	572.26	Onix	40	0	34.1	2.60768	63.2	2.04939
								16	572.26	Sponsor	40	0	26	1.36931	43.4	2.19089
64.1	rel							10	394.32	2	24.25	0.957427	25.125	2.17466	40.25	1.84842	23.7208	20.4833	31.501
								10	394.32	Aires	24.25	1.89297	23.375	2.95452	38.125	2.78014
								10	394.32	Amphor	22.4	0.547723	20	2	26.6	3.50714
								10	394.32	ESSenator	22.6	0.547723	25.5	3.16228	51.3	11.1613
								10	394.32	Josefine	23.8	1.48324	18.5	3	28.4	8.1348
								10	394.32	Merlin	23	0.707107	19.3	1.09545	25.2	1.44049
								10	394.32	Onix	24.6667	1.52753	19.1667	1.89297	26.3333	2.08167
								10	394.32	Sponsor	24.8	1.09545	12.9	0.74162	15.8	1.48324
64.2	rel							10	394.78	2	25	1.41421	27.75	1.93649	41	3.16228	24.3938	21.8531	30.575
								10	394.78	Aires	27	3.74166	21.2	4.53597	30	6.23498
								10	394.78	Amphor	22.2	0.83666	21.9	1.47479	29.2	2.22486
								10	394.78	ESSenator	23.6	1.67332	27.3	1.89077	39.4	5.2607
								10	394.78	Josefine	23	0.707107	23.6	1.38744	35.4	1.14018
								10	394.78	Merlin	25.75	1.70783	18.875	1.65202	24.5	1.87083
								10	394.78	Onix	25	0.816497	18.5	1.29099	25.5	2.51661
								10	394.78	Sponsor	23.6	1.94936	15.7	1.09545	19.6	2.53476
61.1	bbone							10	939	2	25	0	23.1667	0.763763	40.1667	0.288675	23.9229	21.03	34.06
								10	939	Aires	24	1.41421	21.3	1.09545	39.8	1.78885
								10	939	Amphor	23	1.58114	21.9	1.85068	35	2.23607
								10	939	ESSenator	22.5	0.57735	25.875	1.60078	42.5	9.38083
								10	939	Josefine	23	1.58114	21.9	1.19373	36.6	2.32916
								10	939	Merlin	22.8	0.83666	20	2.3184	33.5	3.96863
								10	939	Onix	25.75	2.21736	21.375	2.136	35.5	2.64575
								10	939	Sponsor	25.3333	2.08167	12.7	1.48324	13.7	2.3076
61.2	bbone							10	435	2	24.25	0.5	27.375	2.39357	45.875	3.0104	24.6333	21.82	32.02
								10	435	Aires	23.8	0.447214	23.3	1.15109	38.3	2.86356
								10	435	Amphor	25.5	1	19.625	1.65202	27.625	4.60751
								10	435	ESSenator	22.6	0.894427	27.6	1.94936	42.7	5.48407
								10	435	Josefine	24.5	1	21.375	1.70171	31.375	3.79418
								10	435	Merlin	23.75	0.957427	21.875	0.853913	27.75	2.10159
								10	435	Onix	26	2.64575	18.8333	2.75379	25.5	3.04138
								10	435	Sponsor	26.6667	0.57735	14.5833	0.491596	17	4.1833
