# Supplementary material for: Speed breeding short-day crops by LED-controlled light schemes
Source: Theor Appl Genet. 2020 May 12;133(8):2335–42. doi: 10.1007/s00122-020-03601-4 (PMC7360641; doi:10.1007/s00122-020-03601-4)
Supplement: Supplementary file 3 — Supplementary file3 (XLSX 32 kb) [file 122_2020_3601_MOESM3_ESM.xlsx]

## Sheet: Tabelle1
Exp	Cha	Light						Illu	Int	Geno	Hd	Seeds	Ge	Ge exp	Sd ge exp	notes
		UV	450	530	630	670	FR		[µmol/(m²s)]		[days]
39.1	day							10	810	Merlin	71	50	1	0.945714	0.110551
								10	810	ESSenator	71	50	0.98
								10	810	Amphor	71	50	0.98
								10	810	Josefine	71	50	0.98
								10	810	Onix	71	50	0.68
								10	810	Aires	71	50	1
								10	810	Sponsor	71	50	1
								10	810	2	71	21	1
39.2	day							10	810	Merlin	71	50	1	0.97	0.0299702
								10	810	ESSenator	71	50	1
								10	810	Amphor	71	50	0.98
								10	810	Josefine	71	50	0.94
								10	810	Onix	71	50	0.94
								10	810	Aires	71	50	1
								10	810	Sponsor	71	45	0.93
								10	810	2	71	50	0.98
41.1	day							10	840	Merlin	69	50	1	0.985714	0.0410575
								10	840	ESSenator	69	50	1
								10	840	Amphor	69	50	1
								10	840	Josefine	69	50	0.92
								10	840	Onix	69	50	0.98
								10	840	Aires	69	50	1
								10	840	Sponsor	69	22	1
								10	840	2	69	50	0.9
41.2	day							10	840	Merlin	69	50	1	0.937143	0.107305
								10	840	ESSenator	69	49	1
								10	840	Amphor	69	50	0.98
								10	840	Josefine	69	50	0.88
								10	840	Onix	69	55	1
								10	840	Aires	69	50	1
								10	840	Sponsor	69	27	0.7
								10	840	2	69	50	1
44.1	day							10	480	Merlin	70	51	1	0.962857	0.0511999
								10	480	ESSenator	70	50	0.86
								10	480	Amphor	70	50	1
								10	480	Josefine	70	50	0.98
								10	480	Onix	70	50	0.98
								10	480	Aires	70	50	1
								10	480	Sponsor	70	26	0.92
								10	480	2	70	50	1
44.2	day							10	480	Merlin	70	50	0.98	0.657143	0.319464
								10	480	ESSenator	70	50	0.4
								10	480	Amphor	70	30	0.4
								10	480	Josefine	70	50	0.78
								10	480	Onix	70	50	0.84
								10	480	Aires	70	50	1
								10	480	Sponsor	70	5	0.2
								10	480	2	70	50	1
49.1	day							18	480	Merlin	63	56	0.91	0.621429	0.33337
								18	480	ESSenator	63	50	0.9
								18	480	Amphor	63	55	0.85
								18	480	Josefine	63	49	0.43
								18	480	Onix	63	50	0.14
								18	480	Aires	63	50	0.94
								18	480	Sponsor	63	11	0.18
								18	480	2	63	60	0.63
49.2	day							18	480	Merlin	63	52	0.87	0.425714	0.331143
								18	480	ESSenator	63	45	0.31
								18	480	Amphor	63	54	0.26
								18	480	Josefine	63	50	0.18
								18	480	Onix	63	52	0.13
								18	480	Aires	63	51	0.94
								18	480	Sponsor	63	7	0.29
								18	480	2	63	55	0.09
51.1	bbone							10	1161.74	Merlin	63	50	1	0.775714	0.223699
								10	1161.74	ESSenator	63	50	0.36
								10	1161.74	Amphor	63	50	0.76
								10	1161.74	Josefine	63	50	0.56
								10	1161.74	Onix	63	50	0.96
								10	1161.74	Aires	63	50	0.96
								10	1161.74	Sponsor	63	60	0.83
								10	1161.74	2	63	50	0.88
51.2	bbone							10	1163.8	Merlin	63	52	0.98	0.711429	0.263479
								10	1163.8	ESSenator	63	50	0.52
								10	1163.8	Amphor	63	50	0.2
								10	1163.8	Josefine	63	50	0.72
								10	1163.8	Onix	63	50	0.84
								10	1163.8	Aires	63	50	0.84
								10	1163.8	Sponsor	63	50	0.88
								10	1163.8	2	63	51	0.96
51.3	bbone							10	1166.17	Merlin	63	52	0.98	0.617143	0.385709
								10	1166.17	ESSenator	63	50	0.34
								10	1166.17	Amphor	63	50	0.18
								10	1166.17	Josefine	63	50	0.92
								10	1166.17	Onix	63	50	0.84
								10	1166.17	Aires	63	50	0.98
								10	1166.17	Sponsor	63	25	0.08
								10	1166.17	2	63	50	0.92
52.1.1	day							18	480	ESSenator	55	38	0.39	0.556667	0.233723
								18	480	Josefine	55	39	0.38
								18	480	2	55	60	0.73
52.1.2	day							18	480	ESSenator	55	38	0.63
								18	480	Josefine	55	48	0.31
								18	480	2	55	60	0.9
52.2.1	day							18	480	ESSenator	63	42	0.48	0.685	0.333991
								18	480	Josefine	63	27	0.59
								18	480	2	63	60	1
52.2.2	day							18	480	ESSenator	63	55	0.16
								18	480	Josefine	63	47	0.91
								18	480	2	63	62	0.97
52.3.1	day							18	480	ESSenator	70	28	0.79	0.725	0.225455
								18	480	Josefine	70	41	0.85
								18	480	2	70	50	1
52.3.2	day							18	480	ESSenator	70	27	0.81
								18	480	Josefine	70	39	0.46
								18	480	2	70	50	0.44
52.4.1	day							18	480	ESSenator	77	35	0.91	0.873333	0.0564506
								18	480	Josefine	77	61	0.9
								18	480	2	77	60	0.85
52.4.2	day							18	480	ESSenator	77	33	0.94
								18	480	Josefine	77	60	0.78
								18	480	2	77	59	0.86
56.1	bbone							10	583.09	Merlin	63	60	0.97	0.598571	0.371099
								10	583.09	ESSenator	63	60	0.05
								10	583.09	Amphor	63	35	0.26
								10	583.09	Josefine	63	60	0.33
								10	583.09	Onix	63	60	0.8
								10	583.09	Aires	63	60	0.95
								10	583.09	Sponsor	63	35	0.83
								10	583.09	2	63	35	0.97
56.2	bbone							10	874.63	Merlin	63	60	0.77	0.565714	0.325222
								10	874.63	ESSenator	63	59	0.24
								10	874.63	Amphor	63	56	0.34
								10	874.63	Josefine	63	60	0.27
								10	874.63	Onix	63	55	0.44
								10	874.63	Aires	63	60	0.95
								10	874.63	Sponsor	63	42	0.95
								10	874.63	2	63	35	0.97
56.3	bbone							10	1166.17	Merlin	63	50	0.88	0.717143	0.340249
								10	1166.17	ESSenator	63	60	0.08
								10	1166.17	Amphor	63	35	0.31
								10	1166.17	Josefine	63	50	0.88
								10	1166.17	Onix	63	35	0.89
								10	1166.17	Aires	63	35	1
								10	1166.17	Sponsor	63	61	0.98
								10	1166.17	2	63	35	0.63
55	gk_panel							10	1511.68	Merlin	64	100	1	0.835714	0.172875
								10	1511.68	ESSenator	64	84	0.89
								10	1511.68	Amphor	64	57	0.84
								10	1511.68	Josefine	64	33	0.58
								10	1511.68	Onix	64	67	0.85
								10	1511.68	Aires	64	72	0.99
								10	1511.68	Sponsor	64	56	0.7
								10	1511.68	2	64	56	0.55
60.1.1	bbone							10	720	ESSenator	56	22	0.32	0.591667	0.203117
								10	720	Josefine	56	60	0.32
								10	720	2	56	66	0.65
60.1.2	bbone							10	960	ESSenator	56	35	0.4
								10	960	Josefine	56	41	0.49
								10	960	2	56	60	0.83
60.2.1	bbone							10	720	ESSenator	63	38	0.24	0.6	0.25561
								10	720	Josefine	63	63	0.63
								10	720	2	63	70	0.96
60.2.2	bbone							10	960	ESSenator	63	13	0.69
								10	960	Josefine	63	46	0.48
								10	960	2	63	70	0.83
60.3.1	bbone							10	720	ESSenator	70	32	0.09	0.833333	0.335798
								10	720	Josefine	70	55	0.55
								10	720	2	70	55	0.96
60.3.2	bbone							10	960	ESSenator	70	32	0.59
								10	960	Josefine	70	50	0.88
								10	960	2	70	55	0.95
60.4.1	bbone							10	720	ESSenator	77	58	0.98	0.895	0.114149
								10	720	Josefine	77	60	0.67
								10	720	2	77	58	0.93
60.4.2	bbone							10	960	ESSenator	77	35	0.89
								10	960	Josefine	77	60	0.95
								10	960	2	77	44	0.95
66.1	bbone							10	939	Merlin	65	66	0.742424	0.48016	0.299538	96-well tray
								10	939	ESSenator	65	38	0.157895			96-well tray
								10	939	Amphor	65	30	0.333333			96-well tray
								10	939	Josefine	65	59	0.457627			96-well tray
								10	939	Onix	65	60	0.616667			96-well tray
								10	939	Aires	65	63	0.666667			96-well tray
								10	939	Sponsor	65	0	0			96-well tray
								10	939	2	65	60	0.866667			96-well tray
66.2	bbone							10	435	Merlin	65	22	0.409091	0.40867	0.288301	96-well tray
								10	435	ESSenator	65	24	0.333333			96-well tray
								10	435	Amphor	65	17	0.705882			96-well tray
								10	435	Josefine	65	60	0.1			96-well tray
								10	435	Onix	65	19	0.421053			96-well tray
								10	435	Aires	65	60	0.416667			96-well tray
								10	435	Sponsor	65	0	0			96-well tray
								10	435	2	65	60	0.883333			96-well tray
